# Supplementary material for: Children’s Menus at Fast Food Restaurants on the Uber Eats® Delivery App
Source: Foods. 2025 Jan 29;14(3):434. doi: 10.3390/foods14030434 (PMC11817455; doi:10.3390/foods14030434)
Supplement: Supplementary file 1 [file foods-14-00434-s001.zip]

Archive with 1 entries (1 files):
- foods-3351058-supplementary.pdf
